# Supplementary material for: Forecasting the evolution of the 2021 Tajogaite eruption, La Palma, with TROPOMI/PlumeTraj-derived SO2 emission rates
Source: Bull Volcanol. 2025 Feb 26;87(3):20. doi: 10.1007/s00445-025-01803-6 (PMC11865176; doi:10.1007/s00445-025-01803-6)
Supplement: Supplementary file 1 — Supplementary file1 (XLSX 11 KB) [file 445_2025_1803_MOESM1_ESM.xlsx]

## Sheet: Supplementary Table S1
Melt inclusion composition used in ascent modelling
Species	Composition (wt%)
SiO2	44.409
TiO2	4.1627
Al2O3	15.2228
FeOTot	11.2661
MnO	0.1767
MgO	5.8968
CaO	12.3931
Na2O	4.1166
K2O	1.4194
P2O5	0.9306

## Sheet: Supplementary Table S2 
Computed fitting coefficients for the crystallisation model (equation 3).
Parameter	Value
ξ1	-6.42482e-09
ξ2	-9.07626e-06
ξ3	0.0148943
ξ4	2.86051e-07
ξ5	0.000322579
ξ6	-4.21453e-06
ξ7	-0.000247722
ξ8	0.0154142
ξ9	-0.489445
ξ10	-5.5572
